# Supplementary material for: Semisynthetic Amides of Amphotericin B and Nystatin A1: A Comparative Study of In Vitro Activity/Toxicity Ratio in Relation to Selectivity to Ergosterol Membranes
Source: Antibiotics (Basel). 2023 Jan 11;12(1):151. doi: 10.3390/antibiotics12010151 (PMC9854944; doi:10.3390/antibiotics12010151)
Supplement: Supplementary file 1 [file antibiotics-12-00151-s001.zip]

Archive with 1 entries (1 files):
- antibiotics-2103766-supplementary.pdf
